# Supplementary material for: Cross-cultural comparison of nudging effects for environmental protection: A case-study of risk-averse attitudes toward disposable plastics
Source: PLoS One. 2022 Nov 3;17(11):e0277183. doi: 10.1371/journal.pone.0277183 (PMC9632847; doi:10.1371/journal.pone.0277183)
Supplement: S1 Data — (CSV) [file pone.0277183.s003.csv]

Country	Group	Qpre_FutureGenerations	Qpre_Yourself	Qpost_FutureGenerations	Qpost_Yourself
Japan	T1	4	3	3	3
Japan	T2	5	5	5	5
Japan	T2	5	3	3	3
Japan	T2	4	4	4	4
Japan	CG	4	4	4	4
Japan	T2	4	3	4	3
Japan	T2	5	4	4	3
Japan	CG	5	3	3	2
Japan	CG	5	4	3	2
Japan	CG	3	2	3	2
Japan	CG	4	4	3	3
Japan	T1	4	4	3	3
Japan	CG	5	3	5	3
Japan	CG	2	2	2	2
Japan	T2	3	3	3	3
Japan	T2	4	3	4	3
Japan	CG	3	3	3	3
Japan	T2	4	3	5	4
Japan	T2	5	3	4	3
Japan	CG	3	1	3	3
Japan	CG	5	4	2	2
Japan	CG	2	2	1	1
Japan	T1	5	1	5	3
Japan	T2	4	3	4	3
Japan	CG	2	2	2	2
Japan	T2	3	3	3	3
Japan	T1	5	4	5	4
Japan	T2	1	1	1	1
Japan	CG	4	1	3	3
Japan	T2	1	1	1	1
Japan	CG	2	2	3	2
Japan	T1	4	2	3	2
Japan	CG	4	3	2	2
Japan	T2	5	4	5	4
Japan	CG	4	3	3	1
Japan	T1	4	4	3	2
Japan	T2	3	3	3	3
Japan	T1	5	4	5	4
Japan	T2	2	2	3	3
Japan	T2	2	3	2	2
Japan	T2	3	3	3	3
Japan	T1	4	4	3	3
Japan	CG	3	3	1	3
Japan	T2	3	3	3	3
Japan	CG	5	4	5	4
Japan	CG	3	2	2	2
Japan	T1	1	1	1	1
Japan	CG	5	2	5	1
Japan	T2	3	3	3	3
Japan	CG	3	3	3	3
Japan	T2	3	3	4	4
Japan	T1	4	3	4	3
Japan	T2	4	3	4	3
Japan	CG	4	3	3	3
Japan	T1	3	1	1	1
Japan	T1	5	4	3	3
Japan	T2	3	3	3	3
Japan	T1	3	2	3	3
Japan	T1	4	3	2	2
Japan	T1	4	3	1	1
Japan	CG	4	3	4	3
Japan	T2	4	3	3	3
Japan	T2	4	3	3	3
Japan	T2	4	3	3	3
Japan	CG	1	1	1	1
Japan	T1	3	3	1	1
Japan	T1	4	3	4	2
Japan	CG	4	4	4	4
Japan	CG	3	3	3	3
Japan	T2	3	3	2	2
Japan	T2	2	2	3	3
Japan	T1	1	1	1	1
Japan	T1	3	3	3	3
Japan	T1	4	3	4	3
Japan	T2	1	2	1	1
Japan	T1	5	3	2	2
Japan	T2	4	2	2	2
Japan	T1	5	4	4	4
Japan	CG	4	3	4	3
Japan	CG	3	2	2	2
Japan	CG	5	4	3	2
Japan	T1	5	4	2	2
Japan	CG	2	2	3	2
Japan	T2	4	2	4	2
Japan	T1	2	2	2	2
Japan	T2	4	4	4	5
Japan	CG	5	3	2	1
Japan	T1	5	4	3	3
Japan	T2	3	3	3	3
Japan	CG	3	2	3	3
Japan	T2	3	2	2	3
Japan	T1	5	4	4	2
Japan	CG	4	3	4	3
Japan	CG	4	4	4	4
Japan	T2	4	1	1	1
Japan	T1	5	4	5	4
Japan	T2	5	3	5	1
Japan	T1	3	3	3	3
Japan	T1	5	4	2	3
Japan	T2	5	3	3	3
Japan	CG	5	3	1	1
Japan	T2	3	3	2	2
Japan	T1	1	1	3	1
Japan	CG	3	2	3	2
Japan	CG	4	3	3	3
Japan	T1	4	2	4	3
Japan	CG	3	1	3	1
Japan	CG	4	3	4	3
Japan	CG	4	3	3	3
Japan	T2	5	1	1	1
Japan	CG	5	4	4	3
Japan	T2	3	3	3	3
Japan	T1	4	2	4	2
Japan	T1	2	2	2	2
Japan	CG	3	2	3	2
Japan	CG	3	3	3	3
Japan	T1	3	2	3	3
Japan	T2	4	2	4	2
Japan	CG	3	3	3	3
Japan	CG	2	3	1	2
Japan	T1	5	2	3	1
Japan	T2	3	3	2	2
Japan	T1	3	3	3	3
Japan	CG	4	4	3	2
Japan	CG	4	3	5	3
Japan	T1	4	1	5	2
Japan	CG	3	1	2	1
Japan	CG	4	1	2	2
Japan	CG	3	3	3	3
Japan	CG	4	3	2	2
Japan	T2	1	1	1	1
Japan	T1	3	2	3	3
Japan	CG	4	4	4	4
Japan	T2	3	3	3	3
Japan	T2	3	3	2	2
Japan	T1	3	3	3	3
Japan	T1	3	2	1	2
Japan	T2	4	3	1	1
Japan	CG	5	2	5	4
Japan	T1	4	4	4	4
Japan	T1	4	3	3	3
Japan	T2	5	3	1	2
Japan	CG	4	3	4	3
Japan	T2	5	4	5	3
Japan	CG	5	5	3	3
Japan	CG	4	2	3	2
Japan	T1	5	5	5	5
Japan	CG	3	2	3	2
Japan	T2	3	3	3	3
Japan	CG	4	3	2	2
Japan	CG	3	3	3	3
Japan	T1	4	3	4	3
Japan	T1	1	1	1	1
Japan	T1	3	3	3	3
Japan	T1	4	2	4	2
Japan	CG	3	2	2	2
Japan	T1	3	3	2	2
Japan	T1	4	3	4	3
Japan	CG	4	4	4	4
Japan	T1	4	3	4	3
Japan	T2	5	4	5	4
Japan	T2	5	3	4	3
Japan	CG	5	3	2	2
Japan	T2	4	2	3	3
Japan	T2	4	2	4	3
Japan	CG	3	3	3	3
Japan	T1	4	4	4	4
Japan	T1	4	3	4	4
Japan	T2	4	2	2	2
Japan	T2	3	3	3	3
Japan	T2	3	3	3	3
Japan	T2	5	4	4	2
Japan	T1	5	4	5	4
Japan	CG	3	3	2	3
Japan	T1	2	1	2	1
Japan	T2	1	1	1	1
Japan	T2	4	4	3	3
Japan	T2	2	3	1	1
Japan	T2	5	2	1	1
Japan	T2	3	2	2	2
Japan	CG	2	3	2	3
Japan	T1	5	4	5	4
Japan	T2	1	1	1	1
Japan	T2	3	3	1	1
Japan	T1	3	3	2	2
Japan	T2	2	1	1	1
Japan	T1	1	1	1	1
Japan	T2	3	3	2	3
Japan	CG	4	4	2	2
Japan	CG	3	3	3	3
Japan	CG	4	4	4	4
Japan	CG	3	2	3	2
Japan	T2	5	4	2	2
Japan	T2	3	3	2	2
Japan	CG	4	3	2	2
Japan	T1	4	3	3	3
Japan	T2	2	2	2	2
Japan	CG	3	3	3	3
Japan	CG	4	4	3	3
Japan	T1	3	2	3	3
Japan	T2	3	2	5	3
Japan	T2	5	4	1	1
Japan	T2	1	1	1	1
Japan	CG	4	3	4	3
Japan	T1	4	1	4	2
Japan	T2	3	3	3	3
Japan	CG	3	2	3	2
Japan	T1	1	1	1	1
Japan	CG	3	3	1	1
Japan	T1	1	1	1	1
Japan	CG	1	1	1	1
Japan	T1	5	4	5	4
Japan	T2	5	3	4	3
Japan	T1	3	3	2	2
Japan	CG	4	3	2	2
Japan	T2	5	1	5	1
Japan	T1	1	1	1	1
Japan	T1	4	2	3	2
Japan	T2	4	3	3	3
Japan	T2	3	2	3	2
Japan	T1	4	2	4	3
Japan	CG	2	2	2	3
Japan	T1	3	2	3	3
Japan	T2	5	5	5	5
Japan	T2	3	3	3	3
Japan	T2	4	4	4	4
Japan	CG	3	3	3	2
Japan	CG	3	3	3	3
Japan	CG	4	1	4	1
Japan	CG	5	3	2	2
Japan	T2	4	3	2	3
Japan	CG	4	4	3	3
Japan	T1	5	4	5	4
Japan	T1	3	1	3	1
Japan	CG	4	3	3	2
Japan	CG	3	1	2	1
Japan	CG	3	3	3	3
Japan	T1	4	3	2	2
Japan	T2	3	3	3	4
Japan	T2	5	3	5	5
Japan	T2	5	4	3	3
Japan	CG	5	4	3	3
Japan	T2	2	2	2	3
Japan	CG	3	3	1	1
Japan	T1	4	2	2	1
Japan	CG	4	3	2	3
Japan	T1	4	3	2	2
Japan	T2	3	3	3	3
Japan	T1	4	2	4	4
Japan	T2	3	1	3	1
Japan	T1	4	3	3	3
Japan	CG	5	5	5	5
Japan	T2	4	2	4	2
Japan	CG	4	3	3	3
Japan	T1	3	2	5	4
Japan	CG	1	1	4	1
Japan	T2	3	3	2	3
Japan	CG	3	2	3	2
Japan	T1	4	3	4	3
Japan	T2	5	4	4	4
Japan	T2	3	2	2	2
Japan	T2	3	3	3	3
Japan	CG	5	4	5	4
Japan	T2	4	3	2	2
Japan	T1	3	3	3	2
Japan	T1	5	4	3	3
Japan	CG	4	4	1	2
Japan	CG	3	3	3	3
Japan	CG	4	4	5	5
Japan	T2	5	4	5	4
Japan	T2	1	1	2	2
Japan	T2	3	3	3	3
Japan	CG	3	2	2	2
Japan	T2	5	1	4	1
Japan	T2	4	2	4	2
Japan	T1	2	1	2	2
Japan	CG	4	1	3	1
Japan	T1	2	2	2	2
Japan	CG	4	3	3	2
Japan	T1	5	3	4	2
Japan	T2	2	2	2	2
Japan	CG	4	3	2	2
Japan	T2	4	3	4	3
Japan	T2	3	2	2	1
Japan	T1	4	2	1	1
Japan	T1	3	1	3	1
Japan	T1	3	3	3	3
Japan	T2	1	1	1	1
Japan	T1	3	2	3	2
Japan	CG	5	2	5	4
Japan	T2	3	3	3	3
Japan	CG	1	1	1	1
Japan	CG	4	3	3	3
Japan	T1	1	1	1	1
Japan	T1	5	4	5	4
Japan	T1	1	1	1	1
Japan	T1	3	3	3	3
Japan	T2	5	4	4	2
Japan	T2	5	5	5	5
Japan	CG	4	4	2	2
Japan	CG	5	4	4	4
Japan	CG	4	5	2	2
Japan	CG	5	4	4	3
Japan	T1	3	3	2	2
Japan	CG	4	2	3	3
Japan	T2	3	3	1	1
Japan	T2	4	3	4	3
Japan	CG	5	3	5	3
Japan	CG	5	3	3	3
Japan	T1	3	2	3	3
Japan	T1	3	3	2	3
Japan	T1	4	3	3	3
Japan	T2	5	3	5	4
Japan	T1	4	4	4	4
Japan	T1	4	2	4	1
Japan	T1	4	3	4	3
Japan	CG	1	1	1	1
Japan	T2	3	3	2	2
Japan	T2	4	4	3	3
Japan	CG	4	1	3	1
Japan	CG	3	3	2	3
Japan	T1	3	3	3	3
Japan	T1	4	3	2	2
Japan	T2	4	3	1	1
Japan	T2	1	1	1	1
Japan	T2	5	4	3	3
Japan	T1	1	1	1	1
Japan	T2	3	1	3	1
Japan	T2	3	1	3	1
Japan	T1	4	3	3	3
Japan	T1	3	3	3	3
Japan	T2	4	4	4	4
Japan	T2	3	1	1	1
Japan	T1	4	1	4	2
Japan	T1	2	2	3	2
Japan	CG	4	3	1	1
Japan	T1	2	1	2	1
Japan	CG	2	2	2	2
Japan	T2	2	2	2	2
Japan	CG	4	5	5	4
Japan	T1	3	2	2	2
Japan	T2	3	2	3	3
Japan	T2	5	4	5	4
Japan	CG	2	2	2	2
Japan	CG	1	1	1	1
Japan	CG	2	2	3	2
Japan	T1	3	2	3	2
Japan	T1	3	3	3	3
Japan	CG	3	3	3	3
Japan	T1	3	3	5	4
Japan	T2	5	3	3	3
Japan	CG	4	3	4	4
Japan	T1	1	1	1	1
Japan	CG	3	3	1	1
Japan	T1	3	3	3	3
Japan	T1	3	3	3	3
Japan	T2	4	4	4	4
Japan	T2	1	1	1	1
Japan	T2	3	1	3	3
Japan	CG	3	3	3	3
Japan	CG	3	3	1	1
Japan	T1	5	4	2	2
Japan	T1	3	2	2	2
Japan	CG	4	3	3	2
Japan	T1	2	2	2	2
Japan	T2	3	2	3	2
Japan	T2	3	3	3	3
Japan	T2	5	4	2	2
Japan	T1	5	3	5	3
Japan	T1	4	3	3	3
Japan	T2	4	2	4	2
Japan	T2	3	3	3	3
Japan	T1	3	3	3	3
Japan	CG	1	1	1	1
Japan	T1	3	3	3	3
Japan	T2	4	3	3	2
Japan	T2	3	1	1	1
Japan	T1	3	3	2	3
Japan	T1	4	3	1	1
Japan	T1	4	2	3	2
Japan	CG	4	3	4	3
Japan	T1	3	3	4	3
Japan	T1	3	1	3	1
Japan	CG	4	1	4	4
Japan	T1	1	1	1	1
Japan	T2	4	2	1	1
Japan	T2	2	2	2	2
Japan	T2	3	3	3	3
Japan	T2	2	2	1	1
Japan	CG	3	3	2	2
Japan	CG	5	3	2	2
Japan	T1	4	3	2	2
Japan	T2	3	1	3	3
Japan	T2	4	1	5	1
Japan	CG	5	4	3	3
Japan	CG	3	3	3	3
Japan	T2	4	2	4	2
Japan	CG	4	4	4	4
Japan	CG	5	4	3	2
Japan	T1	3	2	3	3
Japan	CG	4	3	4	4
Japan	T1	3	2	2	2
Japan	T1	3	1	3	2
Japan	T2	4	5	1	1
Japan	CG	4	3	4	3
Japan	CG	2	2	2	2
Japan	CG	3	3	3	3
Japan	CG	5	3	5	3
Japan	T1	5	5	5	4
Japan	CG	4	1	2	2
Japan	T1	4	3	3	3
Japan	T2	5	5	5	5
Japan	T2	4	4	3	3
Japan	T1	3	2	3	3
Japan	T2	5	3	5	4
Japan	CG	4	3	4	3
Japan	CG	4	3	3	3
Japan	CG	4	4	3	3
Japan	T1	3	2	2	3
Japan	T1	2	3	2	3
Japan	T2	5	5	5	5
Japan	T1	3	3	4	3
Japan	CG	3	3	3	3
Japan	T1	5	3	5	4
Japan	CG	3	1	1	1
Japan	T2	4	3	4	3
Japan	T2	3	3	1	1
Japan	CG	3	3	2	2
Japan	T2	4	3	2	2
Japan	T2	4	3	3	3
Japan	CG	3	2	2	2
Japan	T2	5	4	3	3
Japan	CG	5	3	5	4
Japan	T2	3	3	3	3
Japan	T1	1	1	4	4
Japan	T1	4	4	4	4
Japan	T2	4	2	3	2
Japan	T1	4	2	5	5
Japan	T2	4	1	2	1
Japan	CG	5	1	5	1
Japan	T2	3	3	3	3
Japan	CG	3	3	3	3
Japan	CG	2	2	2	2
Japan	T2	3	3	3	3
Japan	T1	4	1	4	3
Japan	CG	1	1	2	3
Japan	T2	3	3	3	3
Japan	CG	3	3	2	2
Japan	T1	3	2	2	1
Japan	CG	5	1	5	1
Japan	CG	5	1	3	2
Japan	T1	4	3	5	4
Japan	CG	5	4	2	2
Japan	CG	3	3	1	3
Japan	CG	2	1	1	1
Japan	T2	3	3	1	3
Japan	CG	3	3	2	2
Japan	T2	2	2	2	2
Japan	CG	2	2	2	2
Japan	CG	3	3	4	3
Japan	T2	3	3	3	3
Japan	T2	2	2	2	2
Japan	T1	2	1	2	2
Japan	T2	2	2	2	2
Japan	CG	4	4	3	3
Japan	T2	5	4	5	2
Japan	T1	4	3	3	2
Japan	T2	4	3	4	3
Japan	T1	5	5	4	4
Japan	T1	4	2	3	3
Japan	T2	3	3	3	3
Japan	T2	4	3	2	2
Japan	T2	4	3	4	3
Japan	T2	4	3	2	2
Japan	T1	4	3	3	2
Japan	CG	3	3	3	3
Japan	T2	3	3	3	3
Japan	CG	3	3	3	3
Japan	CG	5	4	5	4
Japan	CG	2	2	3	3
Japan	CG	2	2	3	2
Japan	T1	4	3	3	3
Japan	T1	4	3	3	3
Japan	T1	5	3	3	3
Japan	T1	3	3	3	3
Japan	T1	3	3	3	3
Japan	CG	4	2	3	3
Japan	T2	1	1	2	2
Japan	T2	4	1	1	1
Japan	T2	1	3	1	1
Japan	T2	3	1	2	2
Japan	T1	3	3	4	3
Japan	CG	3	3	3	3
Japan	CG	5	1	3	1
Japan	T2	4	2	2	2
Japan	CG	4	3	3	3
Japan	T2	5	5	4	4
Japan	CG	3	1	3	1
Japan	T2	3	2	4	4
Japan	T2	2	1	2	1
Japan	T1	5	3	3	3
Japan	T2	5	5	3	3
Japan	T2	4	3	2	2
Japan	CG	3	2	3	3
Japan	T1	4	2	2	1
Japan	T2	3	3	1	1
Japan	T2	3	2	1	1
Japan	CG	4	3	4	3
Japan	T2	5	4	5	4
Japan	CG	1	1	3	3
Japan	T1	4	3	3	3
Japan	T2	2	2	3	3
Japan	T1	3	3	3	3
Japan	CG	4	2	4	3
Japan	T2	4	3	3	2
Japan	T1	2	3	3	5
Japan	T1	5	4	5	4
Japan	T2	3	3	3	3
Japan	CG	3	3	3	3
Japan	CG	3	3	3	2
Japan	CG	1	1	1	1
Japan	T1	1	1	1	1
Japan	CG	3	3	2	2
Japan	T2	3	3	3	3
Japan	T1	4	3	2	2
Japan	T2	4	3	3	2
Japan	T1	3	2	1	1
Japan	T1	3	1	1	1
Japan	T1	4	3	4	3
Japan	CG	4	4	3	3
Japan	T1	3	1	3	1
Japan	CG	3	3	3	3
Japan	T1	1	1	2	2
Japan	T1	4	1	1	1
Japan	T1	3	2	4	2
Japan	CG	3	3	3	3
Japan	CG	3	2	3	2
Japan	T1	3	3	3	3
Japan	CG	2	2	2	2
Japan	CG	4	3	2	2
Japan	T1	2	2	3	3
Japan	T1	3	1	4	3
Japan	CG	4	3	3	2
Japan	CG	3	3	3	3
Japan	T1	4	3	4	3
Japan	CG	5	3	4	2
Japan	T2	5	1	5	1
Japan	CG	3	3	2	2
Japan	CG	2	2	2	2
Japan	T1	3	3	4	4
Japan	T1	2	2	2	2
Japan	T1	3	2	4	4
Japan	T1	3	5	2	4
Japan	T2	2	2	2	2
Japan	CG	3	2	1	1
Japan	CG	3	2	3	3
Japan	CG	5	4	4	2
Japan	T2	4	2	2	2
Japan	T1	3	3	3	3
Japan	CG	3	2	2	2
Japan	CG	5	4	2	2
Japan	T2	4	2	2	1
Japan	CG	4	3	3	3
Japan	T2	5	3	5	4
Japan	T2	4	2	4	4
Japan	T2	3	3	3	3
Japan	T1	5	4	5	4
Japan	T1	1	1	1	1
Japan	CG	3	1	3	1
Japan	CG	5	3	3	3
Japan	T2	4	3	3	3
Japan	CG	4	3	4	3
Japan	CG	2	1	2	1
Japan	T2	5	2	4	2
Japan	CG	4	3	4	3
Japan	T1	2	1	3	2
Japan	T1	3	3	3	3
Japan	T1	5	4	5	5
Japan	CG	5	3	5	4
Japan	T1	5	3	5	5
Japan	CG	4	4	2	2
Japan	T2	4	3	3	2
Japan	T2	4	2	3	3
Japan	T2	2	2	1	1
Japan	T2	4	3	3	3
Japan	T2	3	3	3	3
Japan	T2	4	3	2	2
Japan	T2	3	3	3	3
Japan	T1	4	2	5	4
Japan	T2	1	1	1	1
Japan	T2	1	1	1	1
Japan	CG	4	4	4	4
Japan	T2	4	3	2	2
Japan	T2	3	3	3	3
Japan	T2	3	1	2	2
Japan	T2	4	4	2	2
Japan	T1	5	2	5	3
Japan	T2	2	2	2	2
Japan	T2	4	4	5	5
Japan	T2	4	3	3	2
Japan	T1	5	4	5	4
Japan	T1	3	2	2	2
Japan	T2	4	3	3	3
Japan	T2	4	3	4	3
Japan	T1	4	4	2	2
Japan	CG	4	3	3	2
Japan	T2	5	2	3	3
Japan	CG	3	3	2	2
Japan	T1	3	3	3	3
Japan	CG	4	3	3	3
Japan	T2	4	4	4	4
Japan	T1	5	4	2	1
Japan	T2	3	3	2	4
Japan	T2	4	2	2	2
Japan	T2	3	3	3	4
Japan	T2	3	3	1	1
Japan	T1	3	3	5	4
Japan	CG	5	4	2	2
Japan	CG	5	3	5	3
Japan	T1	5	4	5	4
Japan	T2	5	3	5	3
Japan	T2	3	2	3	3
Japan	CG	3	3	3	3
Japan	T1	5	5	5	3
Japan	T1	3	3	2	2
Japan	T1	4	2	2	1
Japan	T2	3	2	3	2
Japan	T1	3	3	3	3
Japan	T2	4	4	3	3
Japan	CG	2	2	2	2
Japan	T1	3	3	3	3
Japan	CG	4	4	3	3
Japan	T2	4	3	4	4
Japan	CG	4	3	3	2
Japan	T1	3	3	2	2
Japan	T1	1	1	1	1
Japan	CG	4	4	3	3
Japan	T2	4	3	1	1
Japan	T1	4	4	4	3
Japan	T2	3	3	2	2
Japan	T1	5	5	5	5
Japan	T1	3	3	3	3
Japan	T2	5	4	5	4
Japan	CG	5	5	4	4
Japan	T2	3	3	2	2
Japan	T1	4	3	2	1
Japan	T2	4	1	1	1
Japan	T2	3	3	3	3
Japan	T1	2	2	4	3
Japan	T2	3	3	3	3
Japan	T1	5	3	5	3
Japan	T2	3	1	1	1
Japan	T2	3	3	3	2
Japan	T2	4	3	5	3
Japan	T2	4	3	3	3
Japan	T2	4	3	4	3
Japan	T1	4	3	4	3
Japan	T1	2	2	2	2
Japan	T1	4	3	5	5
Japan	CG	3	2	4	3
Japan	T2	2	2	2	2
Japan	CG	3	2	3	2
Japan	T1	3	2	3	2
Japan	T2	1	1	1	1
Japan	T1	1	1	1	1
Japan	T1	3	3	3	3
Japan	T2	4	4	4	4
Japan	CG	2	2	3	3
Japan	T2	4	4	4	4
Japan	T1	2	3	2	3
Japan	CG	3	3	3	3
Japan	T2	3	3	3	3
Japan	T1	5	3	4	2
Japan	T1	4	4	5	3
Japan	T1	3	1	3	1
Japan	CG	1	1	2	2
Japan	T1	5	5	5	5
Japan	T1	3	3	3	3
Japan	T1	5	4	2	2
Japan	T2	3	3	2	3
Japan	T1	4	2	1	1
Japan	T1	2	4	4	3
Japan	T2	5	4	2	2
Japan	T1	5	3	5	3
Japan	T1	5	3	2	2
Japan	CG	5	4	5	5
Japan	CG	3	3	3	3
Japan	CG	2	2	2	2
Japan	T1	4	3	4	3
Japan	T2	5	3	3	3
Japan	CG	4	3	4	2
Japan	T2	4	3	3	2
Japan	T2	3	3	2	2
Japan	T2	3	1	2	1
Japan	T1	3	3	3	2
Japan	T1	5	4	5	5
Japan	CG	2	2	3	3
Japan	T2	3	3	3	3
Japan	T2	3	1	3	2
Japan	T1	5	4	5	4
Japan	CG	3	1	3	2
Japan	CG	4	1	2	1
Japan	CG	4	3	4	3
Japan	T2	4	1	1	1
Japan	T2	4	1	3	1
Japan	T1	1	1	1	1
Japan	T1	3	2	2	2
Japan	T2	4	1	1	1
Japan	T2	4	2	2	1
Japan	T1	2	2	2	2
Japan	CG	4	3	2	2
Japan	CG	3	4	3	3
Japan	T2	4	1	2	1
Japan	CG	2	1	1	1
Japan	T1	2	2	2	2
Japan	T1	3	3	3	2
Japan	T2	4	3	3	3
Japan	CG	5	4	5	4
Japan	T1	3	1	2	1
Japan	CG	3	3	2	2
Japan	CG	3	2	2	2
Japan	CG	3	1	3	1
Japan	CG	3	3	2	2
Japan	T1	5	4	5	4
Japan	T2	4	3	3	3
Japan	T1	3	3	1	1
Japan	CG	3	3	2	2
Japan	CG	5	1	2	1
Japan	CG	5	3	4	2
Japan	T2	4	3	4	4
Japan	T1	4	3	4	3
Japan	T2	4	2	3	2
Japan	T2	4	3	4	3
Japan	T2	4	3	2	3
Japan	T1	3	3	3	3
Japan	T2	3	2	4	3
Japan	T1	4	3	4	4
Japan	T2	5	5	3	2
Japan	T2	4	3	5	3
Japan	T1	3	3	3	3
Japan	CG	2	1	2	1
Japan	CG	4	3	1	2
Japan	T2	1	1	3	3
Japan	T2	3	2	3	3
Japan	T1	4	3	4	4
Japan	CG	2	2	2	2
Japan	CG	5	3	4	2
Japan	T1	5	3	5	3
Japan	CG	4	4	4	4
Japan	T2	4	2	2	2
Japan	T2	4	2	1	2
Japan	CG	4	2	1	1
Japan	CG	3	3	3	3
Japan	T1	3	3	3	3
Japan	CG	3	3	3	3
Japan	T1	4	3	3	3
Japan	T2	3	3	3	3
Japan	T1	3	3	2	2
Japan	T2	3	3	3	3
Japan	CG	2	2	2	2
Japan	CG	3	3	4	3
Japan	CG	3	3	3	3
Japan	T1	5	4	5	4
Japan	CG	4	3	3	3
Japan	T1	5	4	4	3
Japan	T1	4	2	2	2
Japan	T1	5	4	3	2
Japan	T2	3	3	3	3
Japan	T1	3	3	3	3
Japan	T2	4	2	3	3
Japan	T1	4	3	3	2
Japan	T1	4	4	4	4
Japan	T1	3	3	3	3
Japan	T1	5	1	5	1
Japan	T1	4	3	3	2
Japan	T2	5	3	1	1
Japan	CG	3	3	1	1
Japan	T1	2	2	3	3
Japan	T1	3	3	3	3
Japan	CG	4	3	3	2
Japan	T2	4	3	4	4
Japan	T1	3	3	4	3
Japan	CG	3	3	3	3
Japan	T1	4	3	3	3
Japan	T1	5	3	5	4
Japan	CG	1	1	1	1
Japan	T1	2	2	2	2
Japan	CG	3	3	3	3
Japan	T1	4	4	4	4
Japan	T1	5	1	5	1
Japan	T2	4	3	1	1
Japan	CG	2	1	2	2
Japan	CG	1	1	2	2
Japan	T2	2	2	2	2
Japan	T1	1	1	2	2
Japan	T1	4	2	4	4
Japan	CG	4	3	4	4
Japan	CG	3	1	3	3
Japan	CG	2	1	1	1
Japan	CG	3	3	3	3
Japan	CG	1	1	1	1
Japan	T2	4	3	4	3
Japan	T2	2	2	3	2
Japan	T2	4	5	3	3
Japan	T1	5	4	5	3
Japan	T1	1	1	1	1
Japan	T1	4	3	4	3
Japan	CG	3	2	3	2
Japan	CG	4	3	4	3
Japan	T1	4	3	3	3
Japan	T1	2	2	2	2
Japan	CG	4	2	5	2
Japan	T2	3	1	3	2
Japan	CG	3	3	3	3
Japan	T1	2	2	3	2
Japan	T2	3	3	3	3
Japan	T2	4	3	4	3
Japan	T2	5	4	5	4
Japan	T1	5	5	5	5
Japan	T1	5	4	5	4
Japan	T2	4	3	3	2
Japan	T2	5	3	3	2
Japan	T2	5	3	4	3
Japan	T1	4	3	5	2
Japan	T1	4	3	4	3
Japan	CG	3	3	3	3
Japan	T1	4	3	4	4
Japan	T1	2	3	2	3
Japan	T1	4	3	3	2
Japan	CG	4	3	4	2
Japan	T2	3	3	2	2
Japan	T1	4	3	1	1
Japan	T1	3	3	3	3
Japan	T1	3	2	3	2
Japan	CG	4	3	4	3
Japan	T2	3	2	2	1
Japan	T1	3	2	2	2
Japan	T1	5	1	3	1
Japan	T1	3	3	1	1
Japan	CG	3	3	3	3
Japan	CG	2	2	3	3
Japan	T1	4	4	4	4
Japan	T1	3	3	3	3
Japan	CG	3	3	3	3
Japan	CG	3	3	3	3
Japan	T1	3	3	3	2
Japan	CG	5	4	4	3
Japan	T2	1	1	1	1
Japan	CG	3	3	3	3
Japan	T1	4	2	3	2
Japan	T2	5	4	2	2
Japan	CG	5	3	5	3
Japan	CG	2	2	2	2
Japan	CG	3	3	3	3
Japan	CG	4	3	3	3
Japan	T1	3	2	3	2
Japan	CG	5	1	1	1
Japan	T1	3	3	3	2
Japan	T1	5	3	5	4
Japan	CG	3	3	3	3
Japan	CG	2	2	2	2
Japan	T1	2	2	2	2
Japan	T1	4	3	3	2
Japan	CG	3	3	3	2
Japan	CG	5	3	5	3
Japan	T2	3	3	3	3
Japan	CG	2	1	1	1
Japan	CG	4	3	2	2
Japan	T1	5	5	5	3
Japan	CG	3	3	3	3
Japan	CG	4	3	3	3
Japan	T2	3	3	3	3
Japan	T2	2	2	2	2
Japan	CG	4	3	4	3
Japan	T2	4	4	3	3
Japan	T1	4	3	3	3
Japan	CG	5	4	4	3
Japan	T2	2	2	2	3
Japan	T1	4	2	4	3
Japan	T1	5	4	5	4
Japan	T2	3	3	3	3
Japan	T2	1	1	2	2
Japan	CG	4	4	4	3
Japan	CG	3	2	3	2
Japan	T2	5	3	5	4
Japan	T2	4	3	4	3
Japan	T1	3	3	3	3
Japan	T1	3	2	3	2
Japan	CG	4	4	4	4
Japan	T1	3	2	2	2
Japan	T2	5	3	5	3
Japan	T2	1	2	1	1
Japan	CG	4	4	4	4
Japan	CG	4	3	2	2
Japan	CG	4	3	4	3
Japan	T1	4	3	4	3
Japan	CG	5	3	5	4
Japan	CG	3	3	2	3
Japan	T1	4	3	3	3
Japan	T2	2	2	3	2
Japan	T1	4	3	3	2
Japan	CG	3	3	2	2
Japan	T2	3	2	3	2
Japan	T1	5	3	3	1
Japan	T2	2	3	2	2
Japan	T1	4	3	3	4
Japan	T2	4	3	2	2
Japan	CG	5	4	5	4
Japan	T2	1	1	2	2
Japan	T1	2	2	3	2
Japan	T1	3	3	3	3
Japan	T2	2	3	1	2
Japan	T2	4	3	4	3
Japan	T2	3	4	3	3
Japan	T1	4	3	4	3
Japan	T1	3	2	1	5
Japan	T2	3	3	3	2
Japan	T1	4	2	2	2
Japan	T2	4	3	3	3
Japan	T1	3	3	3	4
Japan	T2	3	3	3	3
Japan	T1	1	1	2	3
Japan	T2	4	3	2	2
Japan	T1	3	1	1	1
Japan	T1	4	3	4	3
Japan	T2	1	1	1	1
Japan	T1	5	5	5	5
Japan	CG	3	2	2	2
Japan	T1	1	1	1	1
Japan	T2	3	3	5	4
Japan	T2	4	3	4	3
Japan	T2	3	3	3	3
Japan	T1	3	3	1	2
Japan	T1	5	4	2	2
Japan	CG	4	3	1	1
Japan	T1	2	2	2	2
Japan	CG	5	4	5	4
Japan	T1	2	2	2	2
Japan	CG	3	3	3	3
Japan	T2	2	2	1	1
Japan	T1	2	1	2	2
Japan	T1	5	4	5	4
Japan	T2	3	2	2	2
Japan	T1	3	3	2	2
Japan	CG	1	1	1	1
Japan	CG	2	2	2	2
Japan	T1	2	2	2	2
Japan	T1	5	3	5	4
Japan	T2	4	3	3	3
Japan	T1	4	1	4	1
Japan	T2	1	1	1	1
Japan	CG	4	3	4	4
Japan	CG	2	2	2	2
Japan	T2	3	3	3	3
Japan	T2	1	1	1	1
Japan	T2	4	3	4	3
Japan	CG	4	3	3	3
Japan	T2	5	3	4	2
Japan	T2	1	1	1	1
Japan	CG	3	3	3	3
Japan	CG	4	4	4	3
Japan	T2	4	3	4	3
Japan	T2	1	1	1	1
Japan	CG	4	3	3	3
Japan	CG	4	3	2	2
Japan	T1	3	3	2	2
Japan	T1	4	3	4	4
Japan	CG	4	4	3	3
Japan	CG	3	3	3	4
Japan	CG	5	5	3	2
Japan	CG	4	2	4	2
Japan	T2	4	3	2	2
Japan	T2	4	3	2	2
Japan	T2	4	3	2	2
Japan	T2	3	3	3	3
Japan	T2	4	3	2	2
Japan	CG	3	1	1	4
Japan	CG	3	2	2	1
Japan	T1	3	3	3	3
Japan	T1	4	3	3	3
Japan	CG	1	1	1	1
Japan	T1	3	2	2	1
Japan	T1	5	4	4	3
Japan	T1	4	3	3	3
Japan	T2	3	3	3	3
Japan	T1	1	1	1	1
Japan	T1	2	3	3	3
Japan	T2	3	2	2	2
Japan	CG	5	2	4	2
Japan	T2	4	2	4	2
Japan	T2	4	3	1	1
Japan	T2	5	5	5	5
Japan	T1	3	2	1	1
Japan	CG	3	3	3	3
Japan	T1	3	4	3	3
Japan	CG	2	2	2	2
Japan	T1	4	2	3	3
Japan	CG	1	1	1	1
Japan	T1	4	3	2	2
Japan	T1	3	3	3	3
Japan	T2	4	3	4	4
Japan	T1	5	3	5	3
Japan	T2	3	3	3	3
Japan	CG	2	2	2	2
Japan	T1	5	4	5	4
Japan	CG	5	1	2	1
Japan	T2	3	3	3	3
Japan	T2	2	1	3	3
Japan	T2	4	3	3	2
Japan	CG	2	2	2	2
Japan	T2	4	3	4	4
Japan	CG	5	4	3	3
Japan	CG	3	3	3	3
Japan	CG	4	3	1	1
Japan	T2	4	3	1	1
Japan	T2	4	1	3	3
Japan	T2	5	4	5	4
Japan	CG	5	1	1	1
Japan	CG	5	3	5	4
Japan	T1	3	3	5	3
Japan	CG	5	2	3	2
Japan	T2	4	3	3	2
Japan	T2	3	3	3	3
Japan	T1	3	1	1	1
Japan	T2	4	3	3	3
Japan	T1	4	3	4	3
Japan	T1	1	1	5	5
Japan	CG	3	1	3	1
Japan	T1	5	5	5	5
Japan	T2	3	3	2	2
Japan	T1	3	2	3	3
Japan	T2	5	5	5	5
Japan	CG	3	2	3	2
Japan	CG	4	3	1	1
Japan	T2	3	2	3	3
Japan	T1	3	3	2	2
Japan	T2	3	2	1	1
Japan	T1	3	3	3	3
Japan	T2	4	3	4	4
Japan	T2	5	2	5	2
Japan	CG	2	1	2	1
Japan	T2	2	2	2	2
Japan	T2	5	5	4	3
Japan	T1	2	1	1	1
Japan	T1	4	1	4	1
Japan	T2	2	3	3	3
Japan	T1	4	3	2	2
Japan	T1	2	3	2	3
Japan	T1	5	3	4	3
Japan	T2	2	2	2	2
Japan	T1	4	3	4	3
Japan	T2	5	4	4	2
Japan	T2	2	1	3	2
Japan	T2	4	2	2	1
Japan	T2	3	1	1	1
Japan	T2	2	2	2	2
Japan	T1	4	3	3	3
Japan	T2	4	4	4	3
Japan	T2	3	3	3	3
Japan	CG	3	3	4	3
Japan	T1	5	4	3	3
Japan	T1	4	3	3	3
Japan	CG	4	2	3	3
Japan	CG	3	2	3	2
Japan	CG	5	4	5	4
Japan	CG	3	3	3	3
Japan	T2	5	2	5	2
Japan	T2	3	3	1	1
Japan	T2	3	3	3	3
Japan	CG	3	3	3	2
Japan	T1	4	3	3	2
Japan	T1	4	3	2	3
Japan	CG	4	1	4	2
Japan	T1	3	3	3	3
Japan	T2	3	2	2	2
Japan	T1	4	4	4	5
Japan	T1	4	3	4	3
Japan	T1	3	3	3	3
Japan	T1	4	3	5	3
Japan	CG	2	2	3	2
Japan	T1	5	5	5	5
Japan	CG	4	4	4	4
Japan	CG	4	2	2	2
Japan	T1	4	3	2	2
Japan	T2	4	3	3	3
Japan	T2	2	2	2	2
Japan	CG	4	3	2	2
Japan	CG	5	5	5	5
Japan	T1	4	1	1	1
Japan	T1	3	3	3	3
Japan	T1	5	2	5	3
Japan	T1	4	1	4	1
Japan	T1	4	1	2	1
Japan	T2	5	4	5	4
Japan	T1	5	2	3	2
Japan	T2	2	2	2	2
Japan	T2	2	3	2	2
Japan	T1	4	3	4	3
Japan	T1	3	2	2	2
Japan	T2	3	3	3	3
Japan	T2	5	3	3	3
Japan	CG	2	1	2	1
Japan	T2	2	1	2	2
Japan	T1	3	3	2	2
Japan	T1	3	3	3	3
Japan	T1	3	2	3	4
Japan	T2	1	1	1	1
Japan	T1	4	3	4	3
Japan	CG	5	5	5	5
Japan	T1	3	3	4	3
Japan	T1	3	3	2	2
Japan	CG	4	3	4	3
Japan	CG	5	4	5	4
Japan	CG	4	3	2	3
Japan	CG	3	3	3	3
Japan	T2	5	4	4	4
Japan	CG	4	4	4	4
Japan	CG	2	2	1	1
Japan	CG	3	1	4	3
Japan	T1	2	2	2	2
Japan	T2	4	1	1	1
Japan	CG	5	4	5	4
Japan	T2	1	1	1	1
Japan	T2	4	3	3	3
Japan	T2	4	3	4	2
Japan	T1	3	2	1	1
Japan	T1	3	3	3	3
Japan	T1	3	3	3	3
Japan	T1	4	3	4	4
Japan	T1	4	4	5	4
Japan	CG	1	1	2	1
Japan	T1	3	3	3	3
Japan	CG	5	4	3	3
Japan	CG	4	3	4	3
Japan	CG	3	3	3	3
Japan	T1	4	3	1	1
Japan	T1	4	3	2	2
Japan	CG	4	2	2	2
Japan	T1	5	5	5	4
Japan	T2	1	1	2	1
Japan	T2	4	2	2	2
Japan	T1	1	1	1	1
Japan	CG	5	4	4	3
Japan	T2	4	3	2	2
Japan	CG	4	2	2	2
Japan	CG	4	3	2	2
Japan	CG	3	3	3	3
Japan	T2	4	3	3	3
Japan	CG	4	3	2	2
Japan	CG	1	1	1	2
Japan	T1	4	2	4	2
Japan	T2	3	3	3	3
Japan	CG	4	3	3	3
Japan	CG	3	2	2	2
Japan	T2	4	2	4	2
Japan	CG	5	3	3	3
Japan	T1	3	3	3	3
Japan	T1	3	1	2	2
Japan	T2	2	2	2	3
Japan	CG	2	2	2	2
Japan	T1	5	4	5	4
Japan	CG	4	3	2	2
Japan	CG	3	3	2	2
Japan	T2	4	3	4	3
Japan	CG	3	1	3	1
Japan	T2	4	2	1	1
Japan	T1	5	5	4	3
Japan	T2	3	3	3	3
Japan	T2	3	3	2	2
Japan	T2	3	3	3	3
Japan	CG	3	3	2	2
Japan	CG	1	1	1	1
Japan	CG	3	2	3	2
Japan	T2	1	1	1	1
Japan	CG	4	3	1	1
Japan	T1	4	2	2	2
Japan	T2	4	2	3	2
Japan	CG	1	1	2	2
Japan	CG	4	2	4	2
Japan	T2	5	4	5	4
Japan	CG	4	2	4	1
Japan	T1	5	4	5	4
Japan	CG	5	3	5	4
Japan	T1	1	1	2	2
Japan	T2	3	3	3	3
Japan	T2	3	3	2	2
Japan	CG	5	3	2	2
Japan	T1	5	5	4	4
Japan	T2	3	1	1	1
Japan	T2	5	4	1	1
Japan	CG	4	1	4	1
Japan	CG	1	1	4	4
Japan	CG	3	2	3	2
Japan	CG	5	4	2	2
Japan	T1	1	1	1	1
Japan	T2	5	4	2	2
Japan	T2	3	2	2	2
Japan	T1	4	3	3	2
Japan	CG	5	2	2	2
Japan	T1	5	3	5	4
Japan	T1	4	3	2	2
Japan	T1	3	1	3	1
Japan	T1	4	3	1	1
Japan	T1	4	4	3	3
Japan	CG	4	3	4	3
Japan	T1	3	3	2	2
Japan	T1	5	4	2	2
Japan	T1	4	3	1	1
Japan	T2	3	3	3	3
Japan	CG	5	3	5	4
Japan	T2	5	4	3	3
Japan	T2	5	3	5	3
Japan	T1	1	1	1	1
Japan	CG	4	3	3	3
Japan	T2	2	2	4	3
Japan	CG	3	3	3	3
Japan	T2	3	2	2	2
Japan	CG	3	3	3	3
Japan	CG	4	2	4	2
Japan	T2	4	3	4	3
Japan	T1	4	3	4	2
Japan	CG	2	2	2	2
Japan	CG	4	2	2	2
Japan	CG	3	3	4	3
Japan	T2	4	2	4	3
Japan	CG	5	5	3	3
Japan	CG	4	3	4	3
Japan	CG	5	3	2	2
Japan	CG	4	4	4	3
Japan	T1	4	3	5	4
Japan	CG	3	3	3	3
Japan	T1	2	2	1	1
Japan	T2	5	4	5	4
Japan	CG	3	2	2	2
Japan	CG	4	2	2	1
Japan	T2	2	2	2	2
Japan	T2	4	2	3	2
Japan	CG	2	2	2	2
Japan	T2	3	2	2	2
Japan	T2	4	2	4	2
Japan	CG	3	3	2	3
Japan	CG	1	1	1	1
Japan	CG	2	2	3	2
Japan	CG	2	1	1	1
Japan	CG	4	3	2	2
Japan	T1	1	1	1	1
Japan	T1	3	1	2	1
Japan	T2	3	3	3	3
Japan	T2	3	3	4	4
Japan	T1	5	4	2	1
Japan	CG	4	3	2	2
Japan	CG	2	2	2	2
Japan	CG	5	5	5	5
Japan	CG	5	3	3	3
Japan	CG	3	2	3	3
Japan	T2	4	3	2	3
Japan	T2	4	2	1	1
Japan	T2	3	3	3	3
Japan	CG	3	3	3	3
Japan	CG	5	4	5	4
Japan	T2	4	3	1	1
Japan	T1	1	1	1	1
Japan	T2	3	1	1	1
Japan	T2	1	2	2	1
Japan	CG	4	3	4	3
Japan	T1	3	3	3	3
Japan	T1	5	4	5	4
Japan	CG	5	4	5	4
Japan	T2	4	1	4	2
Japan	CG	3	3	3	3
Japan	CG	5	5	5	3
Japan	CG	4	3	4	3
Japan	T1	5	5	5	5
Japan	T2	4	3	3	3
Japan	T1	5	4	5	4
Japan	T2	3	3	3	3
Japan	T1	4	3	2	2
Japan	CG	1	1	1	1
Japan	T1	2	2	3	3
Japan	T2	3	3	3	3
Japan	T1	4	4	4	4
Japan	T1	4	4	5	5
Japan	T2	4	3	3	2
Japan	T1	2	1	1	1
Japan	T1	5	4	5	4
Japan	T2	4	4	4	4
Japan	CG	3	1	1	1
Japan	T1	4	3	2	2
Japan	T2	5	4	5	4
Japan	CG	4	4	3	3
Japan	CG	5	3	5	4
Japan	T2	2	2	2	2
Japan	T2	2	2	1	3
Japan	T2	4	4	3	3
Japan	T2	5	3	4	3
Japan	CG	3	3	3	3
Japan	T1	3	3	3	3
Japan	T2	3	1	2	1
Japan	T1	1	1	3	3
Japan	CG	3	3	2	3
Japan	CG	2	2	2	2
Japan	T1	4	4	5	3
Japan	CG	2	2	2	2
Japan	T1	4	3	5	4
Japan	T1	4	2	5	2
Japan	T2	5	3	5	4
Japan	CG	4	3	4	3
Japan	T1	4	2	5	4
Japan	CG	3	3	2	2
Japan	CG	3	3	2	2
Japan	CG	1	1	1	1
Japan	T2	3	3	3	3
Japan	CG	3	3	1	1
Japan	T2	1	1	1	1
Japan	T1	3	3	1	1
Japan	T2	1	3	1	1
Japan	CG	1	1	1	1
Japan	CG	5	2	1	1
Japan	T2	5	5	5	5
Japan	T2	5	3	3	2
Japan	T2	2	2	3	3
Japan	T2	4	3	4	3
Japan	T1	3	3	1	1
Japan	CG	3	3	3	3
Japan	T2	3	2	3	2
Japan	CG	5	4	5	4
Japan	CG	4	2	4	2
Japan	CG	5	3	3	1
Japan	CG	4	3	4	3
Japan	T2	2	2	2	1
Japan	CG	4	3	4	3
Japan	T2	4	3	2	2
Japan	CG	2	2	2	2
Japan	T2	1	1	1	1
Japan	CG	4	3	4	3
Japan	CG	4	3	4	4
Japan	T1	4	1	3	1
Japan	T2	5	3	2	2
Japan	T1	3	3	2	2
Japan	T1	2	2	2	2
Japan	T2	5	4	5	4
Japan	T2	3	3	3	3
Japan	T2	5	4	5	3
Japan	T2	3	2	1	1
Japan	CG	5	5	5	5
Japan	T2	4	3	4	3
Japan	T1	3	3	3	3
Japan	CG	5	4	5	4
Japan	T2	5	3	4	3
Japan	T2	5	3	5	3
Japan	CG	1	1	1	1
Japan	T2	4	3	4	3
Japan	T2	1	2	1	1
Japan	T1	4	3	2	1
Japan	CG	2	2	2	2
Japan	CG	5	3	4	3
Japan	T1	5	3	4	4
Japan	T2	3	3	3	3
Japan	CG	1	1	1	1
Japan	T2	3	3	3	3
Japan	CG	3	2	2	1
Japan	T2	4	3	2	2
Japan	T1	4	2	3	3
Japan	T1	3	2	3	2
Japan	T1	3	3	4	4
Japan	T2	3	3	3	3
Japan	T2	4	2	2	2
Japan	T2	4	1	4	1
Japan	T2	5	5	2	2
Japan	CG	3	3	3	3
Japan	T1	1	2	2	2
Japan	T1	3	2	3	2
Japan	T2	4	2	1	1
Japan	CG	3	1	3	1
Japan	T2	3	3	3	3
Japan	T2	4	3	5	4
Japan	CG	3	3	3	3
Japan	CG	4	4	3	3
Japan	T2	3	3	3	3
Japan	CG	5	4	2	2
Japan	T2	4	2	4	2
Japan	CG	5	4	5	3
Japan	CG	3	3	3	3
Japan	T2	4	2	3	2
Japan	T1	3	3	3	3
Japan	T1	3	3	3	3
Japan	T1	1	1	1	1
Japan	T2	2	3	1	2
Japan	T2	5	4	5	4
Japan	CG	2	2	1	1
Japan	T2	3	3	3	3
Japan	CG	4	2	3	3
Japan	T2	4	3	4	4
Japan	T1	4	4	4	4
Japan	CG	5	4	5	4
Japan	T1	3	3	3	3
Japan	CG	3	3	3	3
Japan	T2	4	2	4	2
Japan	T1	3	3	3	3
Japan	CG	3	2	4	4
Japan	T1	3	2	2	1
Japan	T1	3	3	2	2
Japan	CG	4	3	5	4
Japan	T2	5	4	5	4
Japan	CG	3	3	3	3
Japan	T2	4	1	5	2
Japan	CG	5	2	5	4
Japan	T2	4	4	2	2
Japan	CG	3	3	3	4
Japan	T2	4	3	2	2
Japan	T1	4	1	4	2
Japan	CG	5	3	3	3
Japan	T1	4	3	3	3
Japan	T1	3	3	3	3
Japan	T2	1	1	1	1
Japan	CG	3	3	3	3
Japan	T2	3	3	3	2
Japan	CG	3	3	2	2
Japan	T2	2	1	3	2
Japan	CG	5	3	4	3
Japan	T2	4	3	2	2
Japan	CG	5	4	1	1
Japan	CG	4	2	3	2
Japan	T1	1	2	2	2
Japan	CG	4	4	4	4
Japan	T1	4	3	4	3
Japan	T1	3	3	3	3
Japan	CG	4	3	4	3
Japan	CG	2	1	1	2
Japan	T2	3	1	1	1
Japan	T2	3	2	3	5
Japan	CG	2	2	2	3
Japan	T2	4	3	3	2
Japan	CG	5	5	5	5
Japan	T2	4	3	1	1
Japan	T2	3	3	5	4
Japan	CG	4	3	1	1
Japan	T2	3	3	4	4
Japan	T1	4	3	2	2
Japan	T2	4	3	2	2
Japan	T1	1	1	1	1
Japan	T2	5	4	5	5
Japan	T1	2	1	1	2
Japan	CG	3	3	3	3
Japan	T1	4	3	5	4
Japan	T1	4	3	2	2
Japan	T1	4	2	3	2
Japan	T2	4	4	4	4
Japan	T2	3	2	4	3
Japan	T1	3	1	1	1
Japan	CG	3	1	3	1
Japan	T2	4	3	4	3
Japan	T1	3	3	3	3
Japan	CG	4	3	3	2
Japan	T1	3	3	3	3
Japan	CG	4	4	1	1
Japan	CG	3	3	2	3
Japan	T1	4	3	4	2
Japan	CG	3	3	3	3
Japan	T2	3	2	3	2
Japan	T1	3	2	3	2
Japan	CG	4	3	3	3
Japan	T1	3	3	2	3
Japan	T1	5	4	3	3
Japan	T2	3	1	2	2
Japan	CG	3	3	3	3
Japan	T1	5	4	3	3
Japan	CG	5	3	5	3
Japan	CG	1	2	1	1
Japan	CG	1	1	1	1
Japan	T2	5	3	5	5
Japan	T2	4	3	4	3
Japan	CG	3	3	3	3
Japan	CG	5	3	5	3
Japan	CG	3	3	4	2
Japan	CG	2	2	2	2
Japan	T1	4	3	3	2
Japan	CG	3	3	3	3
Japan	T1	3	2	3	2
Japan	T1	5	4	2	2
Japan	T2	4	1	4	1
Japan	CG	3	2	3	2
Japan	CG	4	4	2	2
Japan	T1	4	2	4	2
Japan	T1	3	3	2	2
Japan	T1	5	3	4	2
Japan	CG	4	4	4	4
Japan	T2	2	2	4	2
Japan	T2	4	3	5	4
Japan	T1	4	2	2	1
Japan	T1	4	3	4	3
Japan	T2	5	5	5	5
Japan	CG	3	2	3	2
Japan	T1	3	3	1	1
Japan	T1	4	3	3	3
Japan	T2	3	2	2	2
Japan	T1	4	1	3	2
Japan	T1	4	3	2	2
Japan	T1	4	2	1	1
Japan	CG	5	4	3	2
Japan	T1	1	2	1	2
Japan	CG	5	2	5	2
Japan	CG	3	2	4	3
Japan	T1	4	1	5	3
Japan	T1	4	3	4	3
Japan	T1	5	5	2	2
Japan	T1	4	3	4	3
Japan	T2	4	3	4	3
Japan	T2	3	2	3	2
Japan	T2	3	1	1	1
Japan	T1	3	2	3	3
Japan	T1	5	2	4	2
Japan	T2	3	3	4	4
Japan	CG	4	3	3	3
Japan	T1	3	1	1	1
Japan	T1	2	2	3	3
Japan	T1	4	3	3	3
Japan	T2	4	1	5	4
Japan	T1	3	1	1	1
Japan	T1	4	4	4	4
Japan	T2	5	5	5	5
Japan	CG	3	2	3	2
Japan	T2	4	3	5	4
Japan	T2	1	1	1	1
Japan	CG	3	3	2	2
Japan	T1	5	4	4	1
Japan	T2	1	2	2	2
Japan	CG	3	3	3	3
Japan	CG	4	4	5	4
Japan	CG	2	2	2	2
Japan	CG	4	3	4	3
Japan	CG	3	2	4	4
Japan	CG	3	3	3	3
Japan	T1	4	2	4	3
Japan	T2	3	3	3	3
Japan	T1	2	2	2	2
Japan	CG	3	2	3	3
Japan	T1	3	3	3	3
Japan	CG	3	1	3	2
Japan	CG	3	2	3	4
Japan	T1	4	3	4	4
Japan	CG	5	4	4	3
Japan	T1	3	2	3	2
Japan	T1	3	3	3	3
Japan	CG	3	3	5	3
Japan	T2	4	3	3	2
Japan	T1	4	3	3	2
Japan	T1	4	3	3	3
Japan	CG	1	1	1	1
Japan	T1	5	3	5	4
Japan	CG	5	4	5	4
Japan	T1	4	1	4	1
Japan	CG	4	3	3	3
Japan	CG	5	4	1	1
Japan	CG	4	2	2	2
Japan	CG	3	3	1	1
Japan	T2	2	3	4	3
Japan	T2	4	4	4	3
Japan	CG	4	4	3	2
Japan	CG	3	1	3	3
Japan	T2	3	3	3	3
Japan	T2	3	3	2	4
Japan	T1	2	1	1	1
Japan	CG	2	2	1	1
Japan	T2	3	3	3	3
Japan	T1	4	1	4	1
Japan	CG	3	3	4	2
Japan	CG	2	2	2	2
Japan	T2	5	4	3	3
Japan	T2	4	3	3	3
Japan	T1	4	3	5	4
Japan	CG	5	3	4	3
Japan	T1	3	3	3	3
Japan	CG	1	2	2	2
Japan	CG	4	3	3	2
Japan	T1	5	3	5	4
Japan	CG	4	3	3	3
Japan	T2	1	1	1	1
Japan	T1	5	3	4	3
Japan	CG	4	3	4	3
Japan	T2	3	3	3	3
Japan	T2	2	3	2	2
Japan	T1	3	2	3	1
Japan	T1	4	3	3	2
Japan	CG	4	2	2	1
Japan	CG	5	3	5	3
Japan	T2	5	3	5	3
Japan	T2	3	3	4	3
Japan	CG	3	3	2	2
Japan	T2	3	3	3	3
Japan	CG	3	3	3	3
Japan	T1	2	2	3	3
Japan	CG	3	3	3	3
Japan	T2	3	2	3	4
Japan	CG	3	2	4	3
Japan	CG	2	2	1	1
Japan	T2	1	1	1	1
Japan	T1	4	3	4	3
Japan	CG	3	3	3	3
Japan	T1	5	5	1	1
Japan	T2	5	4	1	1
Japan	CG	4	4	3	3
Japan	T2	5	4	5	4
Japan	T2	3	3	3	3
Japan	T2	5	3	5	4
Japan	CG	4	4	3	3
Japan	T1	2	1	3	3
Japan	T1	3	3	3	3
Japan	CG	4	1	3	1
Japan	T1	3	3	3	3
Japan	T2	5	4	5	4
Japan	CG	3	3	3	3
Japan	T2	4	3	3	3
Japan	T1	4	3	2	2
Japan	CG	1	1	1	1
Japan	CG	5	4	5	4
Japan	T2	4	3	4	3
Japan	CG	1	1	2	2
Japan	CG	2	2	3	3
Japan	T2	5	4	5	4
Japan	T1	1	1	1	1
Japan	CG	4	4	4	2
Japan	CG	4	3	5	4
Japan	T2	5	4	4	4
Japan	CG	4	3	3	3
Japan	CG	3	2	1	1
Japan	CG	5	4	5	4
Japan	T1	3	3	2	2
Japan	T1	5	1	2	1
Japan	T2	2	2	1	1
Japan	CG	3	3	3	3
Japan	T2	5	1	1	1
Japan	CG	4	2	1	1
Japan	T1	1	1	2	2
Japan	CG	5	5	4	2
Japan	T1	3	3	4	3
Japan	T1	4	3	4	3
Japan	T2	1	1	1	1
Japan	T1	4	2	5	4
Japan	T1	3	3	3	3
Japan	T2	3	2	2	2
Japan	T2	3	3	3	3
Japan	CG	5	2	2	1
Japan	CG	2	2	2	2
Japan	T1	1	1	2	1
Japan	T1	5	3	5	3
Japan	CG	3	2	1	1
Japan	CG	3	3	3	3
Japan	T1	3	3	3	3
Japan	T2	5	4	2	2
Japan	T2	3	2	3	2
Japan	CG	2	1	1	2
Japan	T2	3	3	3	3
Japan	CG	4	3	4	3
Japan	CG	5	4	5	4
Japan	CG	4	3	3	2
Japan	CG	5	4	3	2
Japan	T1	3	1	3	1
Japan	T2	5	4	1	2
Japan	T2	4	4	2	2
Japan	T2	5	5	5	5
Japan	T1	4	2	4	4
Japan	T1	5	4	5	5
Japan	T1	4	2	4	2
Japan	T2	4	3	2	2
Japan	T2	4	3	1	2
Japan	CG	3	1	3	1
Japan	T2	3	3	4	3
Japan	CG	2	1	1	1
Japan	CG	4	3	4	4
Japan	T1	4	4	4	4
Japan	T2	4	3	3	3
Japan	T2	5	3	1	1
Japan	T2	3	3	2	2
Japan	CG	5	3	3	3
Japan	T1	2	1	1	1
Japan	CG	3	3	3	3
Japan	T1	4	2	2	2
Japan	CG	5	5	5	5
Japan	CG	3	2	2	2
Japan	CG	4	3	3	3
Japan	T2	5	2	5	2
Japan	T1	4	2	3	2
Japan	T1	4	4	4	4
Japan	T1	3	1	3	2
Japan	T1	2	2	2	2
Japan	T1	1	1	3	2
Japan	T1	5	3	3	3
Japan	T1	3	2	3	2
Japan	T2	3	2	3	2
Japan	T1	5	4	5	5
Japan	T2	1	3	1	2
Japan	T2	3	3	2	2
Japan	T1	5	4	4	3
Japan	T1	5	5	4	4
Japan	T2	3	3	2	2
Japan	T2	4	3	3	3
Japan	CG	4	4	5	3
Japan	T1	5	3	5	5
Japan	T1	3	3	3	3
Japan	T1	3	3	4	4
Japan	CG	4	3	2	2
Japan	CG	4	3	4	4
Japan	T1	3	3	2	2
Japan	T2	1	1	1	1
Japan	T1	3	2	2	2
Japan	T1	4	3	2	2
Japan	CG	2	2	2	2
Japan	CG	2	2	3	3
Japan	T1	1	1	1	1
Japan	T1	4	4	4	4
Japan	T2	4	2	2	1
Japan	CG	4	3	4	3
Japan	CG	5	4	4	3
Japan	CG	4	3	3	3
Japan	T2	2	2	2	1
Japan	T1	4	3	3	3
Japan	CG	4	3	3	3
Japan	T1	5	2	5	4
Japan	CG	3	3	3	3
Japan	T2	4	2	4	2
Japan	T2	5	4	3	3
Japan	CG	3	3	3	3
Japan	T1	4	2	4	2
Japan	T1	4	2	2	2
Japan	T1	4	1	2	1
Japan	T1	5	3	5	4
Japan	CG	3	3	3	3
Japan	T1	4	2	5	3
Japan	CG	3	3	3	3
Japan	T1	4	2	5	4
Japan	CG	2	2	2	2
Japan	T2	4	3	4	3
Japan	CG	3	3	4	4
Japan	T2	2	2	2	2
Japan	T1	1	1	2	2
Japan	T2	5	3	4	3
Japan	T1	4	2	4	2
Japan	T1	3	2	2	1
Japan	T1	2	2	2	2
Japan	CG	2	3	2	3
Japan	T1	5	5	5	5
Japan	T1	3	3	2	2
Japan	T1	3	3	2	3
Japan	CG	3	3	2	2
Japan	T1	4	2	2	2
Japan	CG	4	3	3	2
Japan	T1	3	2	3	2
Japan	T2	4	4	4	4
Japan	T1	3	1	3	2
Japan	T1	2	2	1	1
Japan	T1	5	4	2	2
Japan	T1	3	1	1	1
Japan	T1	5	4	3	3
Japan	T2	5	4	4	3
Japan	T2	4	1	4	2
Japan	T1	5	4	4	3
Japan	CG	5	4	3	3
Japan	CG	3	2	4	2
Japan	T1	3	3	3	3
Japan	T2	5	4	5	4
Japan	CG	3	1	3	1
Japan	CG	2	2	1	1
Japan	CG	3	3	3	3
Japan	CG	4	3	3	3
Japan	CG	3	3	3	3
Japan	T1	5	3	5	4
Japan	CG	3	2	4	2
Japan	T2	1	1	1	1
Japan	T1	5	4	5	5
Japan	CG	4	3	3	3
Japan	CG	1	1	1	1
Japan	T1	5	2	5	2
Japan	T1	3	3	3	3
Japan	T1	4	3	5	4
Japan	T1	4	3	3	2
Japan	T1	3	3	3	3
Japan	T1	3	3	2	3
Japan	T2	3	1	1	1
Japan	CG	3	2	3	2
Japan	T2	3	2	1	1
Japan	CG	4	3	2	2
Japan	CG	4	3	3	3
Japan	T2	5	4	1	1
Japan	CG	2	2	2	2
Japan	CG	3	3	1	1
Japan	T2	1	1	1	1
Japan	T1	1	1	1	1
Japan	T1	3	2	3	3
Japan	T1	3	1	1	1
Japan	T1	3	3	3	3
Japan	T2	5	3	2	3
Japan	T1	3	1	2	1
Japan	T1	3	3	3	3
Japan	T2	3	2	4	3
Japan	T1	3	3	3	3
Japan	T2	3	1	1	1
Japan	T1	4	2	4	4
Japan	CG	4	3	3	3
Japan	CG	3	2	2	2
Japan	T1	3	3	4	4
Japan	T1	3	2	1	1
Japan	CG	5	4	5	4
Japan	T1	5	4	4	3
Japan	T2	5	5	5	5
Japan	T1	4	1	5	1
Japan	CG	4	4	4	4
Japan	T2	3	2	3	3
Japan	T2	3	3	4	4
Japan	T1	4	3	2	2
Japan	T2	3	3	3	3
Japan	T2	2	3	3	3
Japan	T2	3	3	3	3
Japan	T2	3	3	3	3
Japan	T1	1	1	1	1
Japan	T1	5	4	1	1
Japan	T1	4	1	5	3
Japan	T1	4	2	4	3
Japan	T2	3	3	2	2
Japan	CG	3	3	3	3
Japan	T1	5	3	3	1
Japan	T2	5	4	5	5
Japan	CG	1	1	2	1
Japan	CG	3	2	3	2
Japan	T1	4	3	5	5
Japan	T2	1	1	1	1
Japan	CG	4	4	4	4
Japan	CG	4	3	4	3
Japan	CG	4	3	3	2
Japan	T1	5	2	5	3
Japan	CG	5	2	3	2
Japan	T2	2	3	3	3
Japan	CG	3	2	2	2
Japan	CG	1	1	4	4
Japan	CG	4	3	4	3
Japan	T2	5	4	3	2
Japan	CG	5	4	5	5
Japan	T2	3	3	3	3
Japan	T1	3	3	4	3
Japan	T2	1	1	1	1
Japan	T1	4	3	4	3
Japan	CG	3	1	1	1
Japan	T2	1	2	2	2
Japan	T2	4	3	4	3
Japan	T2	4	1	1	1
Japan	T1	4	3	4	3
Japan	T1	4	4	5	3
Japan	T2	3	2	2	2
Japan	T2	3	3	3	3
Japan	T1	3	3	2	2
Japan	T2	2	2	2	2
Japan	CG	4	2	1	1
Japan	T1	3	3	2	2
Japan	CG	3	3	3	3
Japan	CG	4	3	2	2
Japan	CG	5	4	5	4
Japan	T1	4	4	3	3
Japan	T1	3	3	3	3
Japan	CG	4	4	4	4
Japan	T1	5	3	3	3
Japan	T2	4	1	2	2
Japan	T2	5	4	5	4
Japan	CG	3	2	1	1
Japan	T1	5	3	4	4
Japan	CG	2	2	2	2
Japan	CG	4	1	3	1
Japan	CG	2	2	1	1
Japan	CG	3	3	3	3
Japan	T1	4	3	4	3
Japan	CG	4	3	4	3
Japan	T2	5	3	2	2
Japan	CG	3	3	2	3
Japan	CG	3	3	3	3
Japan	T1	3	1	2	2
Japan	T1	4	3	5	4
Japan	T2	4	3	3	3
Japan	T2	3	1	3	1
Japan	CG	5	3	3	3
Japan	CG	3	3	3	3
Japan	T2	4	2	2	2
Japan	T1	3	3	3	3
Japan	CG	2	1	1	1
Japan	CG	5	3	4	3
Japan	T2	3	2	2	3
Japan	CG	1	1	1	1
Japan	T2	5	4	5	3
Japan	CG	5	5	5	5
Japan	T1	3	3	2	2
Japan	T1	2	2	2	2
Japan	T1	1	1	1	1
Japan	T2	3	1	3	1
Japan	T2	3	3	2	1
Japan	CG	3	3	3	3
Japan	CG	2	3	2	2
Japan	T2	3	2	1	1
Japan	T1	3	3	3	3
Japan	CG	4	3	2	2
Japan	CG	3	1	2	1
Japan	T2	1	1	1	1
Japan	T1	4	3	4	3
Japan	T2	4	4	4	4
Japan	T1	3	1	3	3
Japan	T2	3	3	3	3
Japan	T2	2	2	1	1
Japan	T1	3	2	3	2
Japan	T2	4	2	4	2
Japan	CG	4	2	4	3
Japan	T1	1	1	1	1
Japan	T2	5	4	5	4
Japan	T1	4	3	4	3
Japan	T2	3	2	2	2
Japan	T2	4	4	4	4
Japan	T1	3	3	3	3
Japan	T1	3	3	3	3
Japan	T2	4	3	4	3
Japan	T1	5	5	4	3
Japan	T2	5	3	1	1
Japan	T2	4	4	4	4
Japan	T2	2	2	1	2
Japan	T2	4	3	3	2
Japan	T1	3	2	3	2
Japan	CG	3	2	2	2
Japan	T1	2	2	2	2
Japan	T1	3	2	1	1
Japan	T1	1	2	2	2
Japan	T1	1	1	1	1
Japan	T1	4	3	4	3
Japan	CG	4	3	3	2
Japan	T2	4	3	4	3
Japan	T1	5	3	5	3
Japan	T2	3	3	3	3
Japan	T1	3	2	2	2
Japan	CG	4	3	4	4
Japan	T1	3	2	2	2
Japan	CG	3	2	3	2
Japan	T1	5	4	3	3
Japan	CG	4	2	4	2
Japan	T2	5	1	4	1
Japan	T1	4	3	4	4
Japan	T1	5	4	5	5
Japan	CG	4	3	3	2
Japan	T2	4	3	2	2
Japan	T2	5	1	4	1
Japan	T1	5	4	5	3
Japan	T2	3	2	2	2
Japan	T2	4	3	4	3
Japan	T2	3	3	3	3
Japan	T1	4	4	5	4
Japan	T1	5	4	3	2
Japan	T1	3	3	3	3
Japan	T1	4	2	4	2
Japan	T2	4	3	3	2
Japan	CG	1	2	4	4
Japan	T2	3	3	3	3
Japan	CG	2	3	1	3
Japan	CG	2	2	4	4
Japan	T1	4	4	3	3
Japan	T1	4	4	3	3
Japan	T2	3	3	3	3
Japan	CG	5	4	5	3
Japan	CG	4	4	3	3
Japan	T2	4	4	2	2
Japan	T1	4	4	4	4
Japan	T2	1	1	1	1
Japan	T2	5	2	2	2
Japan	T2	3	3	2	2
Japan	T1	1	1	1	1
Japan	T1	3	1	4	1
Japan	T2	5	1	3	1
Japan	CG	5	3	4	2
Japan	CG	2	2	1	1
Japan	T1	3	3	3	3
Japan	T2	3	3	4	4
Japan	CG	4	4	2	2
Japan	CG	4	2	4	3
Japan	CG	2	1	3	4
Japan	T2	3	3	4	3
Japan	T1	5	4	3	5
Japan	T2	5	1	1	1
Japan	CG	4	3	4	3
Japan	CG	1	1	1	1
Japan	CG	5	4	3	3
Japan	T1	4	1	1	1
Japan	CG	3	1	1	1
Japan	T1	4	3	4	4
Japan	T2	4	2	2	2
Japan	CG	3	1	3	2
Japan	CG	5	3	4	3
Japan	CG	4	4	4	4
Japan	CG	5	4	5	5
Japan	T2	2	3	3	2
Japan	CG	4	3	3	3
Japan	T2	5	2	2	2
Japan	CG	3	1	2	1
Japan	T1	3	1	3	1
Japan	T1	5	1	2	1
Japan	T2	4	4	2	2
Japan	T2	3	1	3	3
Japan	T2	4	2	2	2
[truncated: 10,361 more rows]
